# Supplementary material for: Interventions on Barriers to the Participation of Adolescents in Physical Activity: A Systematic Review
Source: Int J Environ Res Public Health. 2025 May 31;22(6):881. doi: 10.3390/ijerph22060881 (PMC12193246; doi:10.3390/ijerph22060881)
Supplement: Supplementary file 1 [file ijerph-22-00881-s001.zip]

Archive with 4 entries (4 files):
- S1 File.pdf
- S1 Table.pdf
- S2 File 02.04.25.pdf
- S3 File.pdf
